# Supplementary material for: Combinatorial multimer staining and spectral flow cytometry facilitate quantification and characterization of polysaccharide-specific B cell immunity
Source: Commun Biol. 2023 Oct 28;6:1095. doi: 10.1038/s42003-023-05444-3 (PMC10613281; doi:10.1038/s42003-023-05444-3)
Supplement: Supplementary file 4 — Supplementary Data 1 [file 42003_2023_5444_MOESM4_ESM.xlsx]

## Sheet: Sheet1
Fig. 1b				Fig. 1c					Fig. 2c						Fig. 3b				Fig. 3c															Fig. 3d						Fig. S1h						Fig. S2a-b
PS	Duplicate 1	Duplicate 2		PS	Duplicate 1	Duplicate 2	Average			PS9V-specific cells			PS14-specific cells			Rep 1	Rep 2			PS1	PS3	PS4	PS5	PS6A	PS6B	PS7F	PS9V	PS14	PS18C	PS19A	PS19F	PS23F			Wk0	Wk3	Wk9	M18		Sample	Frequency	MFI	Conc	Temp			9uM	5uM
1	0.8789	0.914		PS1 autologous	58.6774		58.6774		No block	0.0375		No block	0.0116		Wk0 empty	0.000321	0.000925		Wk0	0.005551	0.01326	0.000617	0.000617	0.002467	0.000308	0.008635	0.004934	0.006476	0.001542	0.001234	0.000617	0.000308		empty	0.000463	0.000195	0	0.000189		PBMC_0'6_Ice.fcs	0.0016	7590.99	0.6	Ice		Wk3 PS1	0.020545	0.020546
14	0.9264	0.8707		PS1 autologous Biotinylated	34.9558		34.9558		CWPS block	0.0377391		CWPS block	0.0121304		Wk0 PS1	0.007705	0.005551		Wk3	0.015831	0.009768	0.003032	0.001011	0.01381	0.000337	0.035704	0.031999	0.009095	0.010105	0.020547	0.00741	0.004716		PS1	0.01245	0.020618	0.010652	0.00247		PBMC_0'6_RT.fcs	0.0011	8928.3	0.6	RT		Wk3 PS14	0.009131	0.013697
15B	0.8693	0.8708		PS1 heterologous	-7.56406		-7.56406		PS9V block	0.000450822		PS9V block	0.00946726		Wk0 PS3	0.004173	0.01326		Wk9	0.010652	0.009321	0.00466	0.00233	0.009321	0.001664	0.033954	0.025632	0.009987	0.010319	0.01731	0.005326	0		PS3	0.010851	0.012744	0.009321	0.017096		PBMC_1'2_Ice.fcs	0.0019	7918.06	1.2	Ice		Wk3 PS15B	0.014153	0.01541
18C	0.7848	0.8173		PS14 autologous	65.2855	68.8209	67.0532		PS14 block	0.0438397		PS14 block	0.00219198		Wk0 PS4	0.000642	0.000617		M18	0.002266	0.015859	0.002266	0.000378	0.004909	0.000755	0.00944	0.006797	0.00793	0.004154	0.006797	0.002643	0.001133		PS4	0.001595	0.005787	0.00466	0.003998		PBMC_1'2_RT.fcs	0.0021	8287.71	1.2	RT		Wk3 PS18C	0.015523	0.016694
19A	0.7067	0.7261		PS14 autologous Biotinylated	66.9279	62.2265	64.5772								Wk0 PS5	0.002247	0.000617																	PS5	0.000851	0.001562	0.00233	0.000571		PBMC_2'5_Ice.fcs	0.0022	9231.29	2.5	Ice		Wk3 PS19A	0.023285	0.023543
19F	0.6512	0.6239		PS14 heterologous	18.0969	16.3543	17.2256								Wk0 PS6A	0.001605	0.002467																	PS6A	0.002474	0.010383	0.009321	0.004937		PBMC_2'5_RT.fcs	0.0027	9447.79	2.5	RT		Wk3 PS19F	0.007305	0.008133
23F	0.7874	0.8016		PS15B autologous	57.942	58.2749	58.1085								Wk0 PS6B	0.002247	0.000308																	PS6B	0.000925	0.001036	0.001664	0.001333		PBMC_5_Ice.fcs	0.0023	10868.07	5	Ice		Wk3 PS23F	0.004109	0.003852
3	0.7966	0.7623		PS15B autologous Biotinylated	58.524	53.0651	55.7946								Wk0 PS7F	0.007384	0.008635																	PS7F	0.008257	0.039917	0.033954	0.008157		PBMC_5_RT.fcs	0.0037	8685.03	5	RT		Wk3 PS3	0.013697	0.012841
4	0.7547	0.7126		PS15B heterologous	-0.172446	-16.7944	-8.48344								Wk0 PS9V	0.001284	0.004934																	PS9V	0.003904	0.029082	0.025632	0.009127								Wk3 PS4	0.006848	0.00428
5	0.4589	0.4883		PS18C autologous	60.7412	55.7593	58.2502								Wk0 PS14	0.004173	0.006476																	PS14	0.00555	0.009091	0.009987	0.008739								Wk3 PS5	0.003196	0.00214
6A	0.8099	0.8009		PS18C autologous Biotinylated	52.2543	51.5103	51.8823								Wk0 PS18C	0.002247	0.001542																	PS18C	0.003069	0.013181	0.010319	0.003032								Wk3 PS6A	0.011871	0.011129
6B	0.7206	0.7003		PS18C heterologous	2.98818	1.11337	2.05078								Wk0 PS19A	0.003852	0.001234																	PS19A	0.002358	0.019632	0.01731	0.004735								Wk3 PS6B	0.010044	0.008561
7F	0.5022	0.4714		PS19A autologous	67.8456		67.8456								Wk0 PS19F	0.001605	0.000617																	PS19F	0.001549	0.008315	0.005326	0.001895								Wk3 PS7F	0.043373	0.053078
9V	0.9471	0.9226		PS19A autologous Biotinylated	45.334		45.334								Wk0 PS23F	0.000642	0.000308																	PS23F	0.001223	0.006064	0	0.001331								Wk3 PS9V	0.023285	0.035956
6B pure	0.0108	0.0005		PS19A heterologous	-5.35309		-5.35309								Wk0 PS15B	0.014768	0.014802																	PS15B	0.016226	0.01673	0.010319	0.009303
				PS19F autologous	78.8935		78.8935								Wk0 Crossreactive	0.007705	0.002467																	Crossreactive	0.005979	0.012218	0.004328	0.005319								Wk0 PS1	0.008385	0.008913
				PS19F autologous Biotinylated	69.9295		69.9295																																							Wk0 PS14	0.003593	0.00573
				PS19F heterologous	13.406		13.406								wk3 empty	0	0.000337																													Wk0 PS15B	0.012876	0.015598
				PS23F autologous	53.2839	55.1455	54.2147								wk3 PS1	0.015523	0.015831																													Wk0 PS18C	0.006288	0.003502
				PS23F autologous Biotinylated	49.5083	55.0708	52.2895								wk3 PS3	0.003992	0.009768																													Wk0 PS19A	0.006588	0.005412
				PS23F heterologous	-5.13961	0.213535	-2.46304								wk3 PS4	0.001774	0.003032																													Wk0 PS19F	0.003593	0.00191
				PS3 autologous	87.0454		87.0454								wk3 PS5	0.001331	0.001011																													Wk0 PS23F	0	0.000955
				PS3 autologous Biotinylated	71.1916		71.1916								wk3 PS6A	0.008427	0.01381																													Wk0 PS3	0.012277	0.014325
				PS3 heterologous	13.6752		13.6752								wk3 PS6B	0.001774	0.000337																													Wk0 PS4	0.004192	0.004457
				PS4 autologous	67.2807	67.3303	67.3055								wk3PS7F	0.043022	0.035704																													Wk0 PS5	0.000898	0.00191
				PS4 autologous Biotinylated	60.0586	60.1433	60.101								wk3 PS9V	0.027055	0.031999																													Wk0 PS6A	0.002096	0.002547
				PS4 heterologous	-10.9064	0.199084	-5.35367								wk3 PS14	0.011975	0.009095																													Wk0 PS6B	0.007786	0.006367
				PS5 autologous	86.3211	86.045	86.183								wk3 PS18C	0.01641	0.010105																													Wk0 PS7F	0.010181	0.009232
				PS5 autologous Biotinylated	83.9093	84.4272	84.1682								wk3 PS19A	0.014193	0.020547																													Wk0 PS9V	0.003893	0.003502
				PS5 heterologous	0.946402	0.794439	0.870421								wk3 PS19F	0.007096	0.00741
				PS6A autologous	79.7328	77.6637	78.6983								wk3 PS23F	0.003548	0.004716
				PS6A autologous Biotinylated	74.4048	79.5576	76.9812								wk3 PS15B	0.016854	0.014147
				PS6A heterologous	-0.749985	-8.01616	-4.38307								wk3 Crossreactive	0.010201	0.009768
				PS6B autologous	65.5059	64.9357	65.2208
				PS6B autologous Biotinylated	64.8654	67.5271	66.1963
				PS6B heterologous	0.450315	2.74207	1.59619
				PS7F autologous	80.8561		80.8561
				PS7F autologous Biotinylated	86.977		86.977
				PS7F heterologous	4.32317		4.32317
				PS9V autologous	72.973	73.1829	73.0779
				PS9V autologous Biotinylated	68.691	68.4422	68.5666
				PS9V heterologous	-2.40594	-3.15687	-2.7814
[truncated: 67 more columns]
